# Supplementary material for: A Sensitive and Accurate Electrochemical Sensor Based on Biomass-Derived Porous Carbon for the Detection of Ascorbic Acid
Source: Molecules. 2025 Jul 15;30(14):2980. doi: 10.3390/molecules30142980 (PMC12298935; doi:10.3390/molecules30142980)
Supplement: Supplementary file 1 [file molecules-30-02980-s001.zip]

Archive with 1 entries (1 files):
- molecules-3716929-supplementary.pdf
